# Supplementary material for: An Ensemble Docking Approach for Analyzing and Designing Aptamer Heterodimers Targeting VEGF165
Source: Int J Mol Sci. 2024 Apr 5;25(7):4066. doi: 10.3390/ijms25074066 (PMC11012306; doi:10.3390/ijms25074066)
Supplement: Supplementary file 1 [file ijms-25-04066-s001.zip]

Archive with 1 entries (1 files):
- ijms-2941615-supplementary.pdf
